# Supplementary material for: Do All Stage IA Pancreatic Cancer Patients Need Adjuvant Chemotherapy?
Source: Cancers (Basel). 2026 Apr 8;18(8):1195. doi: 10.3390/cancers18081195 (PMC13115334; doi:10.3390/cancers18081195)
Supplement: Supplementary file 1 [file cancers-18-01195-s001.zip]

Archive with 1 entries (1 files):
- cancers-4179884-supplementary.pdf
